# Supplementary material for: Orbital Metastases: A Systematic Review of Clinical Characteristics, Management Strategies, and Treatment Outcomes
Source: Cancers (Basel). 2021 Dec 24;14(1):94. doi: 10.3390/cancers14010094 (PMC8750198; doi:10.3390/cancers14010094)
Supplement: Supplementary file 1 [file cancers-14-00094-s001.zip]

Archive with 3 entries (2 files):
- Supplementary/
- Supplementary/Table S1 - Overview.pdf
- Supplementary/Table S2 - Risk of bias.pdf
